# Supplementary material for: Morning Cortisol and Circulating Inflammatory Cytokine Levels: A Mendelian Randomisation Study
Source: Genes (Basel). 2022 Jan 8;13(1):116. doi: 10.3390/genes13010116 (PMC8774857; doi:10.3390/genes13010116)
Supplement: Supplementary file 1 [file genes-13-00116-s001.zip]

Archive with 2 entries (2 files):
- Supplementary_Tables.xlsx
- Table S44.xlsx
