# Supplementary material for: Morning Cortisol and Circulating Inflammatory Cytokine Levels: A Mendelian Randomisation Study
Source: Genes (Basel). 2022 Jan 8;13(1):116. doi: 10.3390/genes13010116 (PMC8774857; doi:10.3390/genes13010116)
Supplement: Supplementary file 1 [file genes-13-00116-s001.zip › Supplementary_Tables.xlsx]

## Sheet: MorningCortisol
Table S1. Genetic association estimates for the four morning cortisol (exposure) instruments used in our Two-sample Mendelian Randomisation (MR) analysis. SNP = Single Nucleotide Polymorphism. N = number of individuals in sample. EAF = Effect Allele Frequency. R² = variance in exposure explained by each SNP, calculated as: R²=2*Effect^2*EAF*(1-EAF)/[2*Effect^2*EAF*(1-EAF)+ SE^2*2*N*EAF*(1-EAF)] (…
SNP	Chromosome	Position	Effect Allele	Other Allele	Effect Allele Frequency	Effect	Standard Error	P-value	R²	N
rs9989237	14	94795202	T	C	0.2104	0.0857	0.0095	2.16e-19	0.000532728	25314
rs7146221	14	94769081	A	G	0.4537	-0.0504	0.0082	6.28e-10	0.303922	24467
rs2736898	14	94823817	T	C	0.4971	0.0585	0.0078	7.03e-14	0.649307	25314
rs11620763	14	94768392	A	G	0.1925	-0.0858	0.0135	1.97e-10	0.000280362	22394
(2) Palmer TM, Lawlor DA, Harbord RM, Sheehan NA, Tobias JH, Timpson NJ, et al. Using multiple genetic variants as instrumental variables for modifiable risk factors. Stat Methods Med Res. SAGE Publications; 2012 Jun;21(3):223–42.

## Sheet: B-NGF
Table S2. Genetic association estimates for the four morning cortisol instruments with B-NGF. SNP = Single Nucleotide Polymorphism.
SNP	Chromosome	Position	Effect Allele	Other Allele	Effect Allele Frequency	Effect	Standard Error	P-value
rs9989237	14	9989237	T	C	0.215	0.0277	0.0293	0.3443
rs7146221	14	7146221	A	G	0.4275	-0.0083	0.0247	0.7373
rs2736898	14	2736898	T	C	0.5027	-0.0183	0.0239	0.4451
rs11620763	14	11620763	A	G	0.1889	-0.0231	0.0307	0.4516

## Sheet: CTACK
Table S3. Genetic association estimates for the four morning cortisol instruments with CTACK. SNP = Single Nucleotide Polymorphism.
SNP	Chromosome	Position	Effect Allele	Other Allele	Effect Allele Frequency	Effect	Standard Error	P-value
rs9989237	14	9989237	T	C	0.2146	-0.0085	0.0287	0.7673
rs7146221	14	7146221	A	G	0.4272	0.0445	0.0243	0.06778
rs2736898	14	2736898	T	C	0.5027	-0.0185	0.0234	0.4293
rs11620763	14	11620763	A	G	0.1883	0.0426	0.0303	0.1598

## Sheet: G-CSF
Table S4. Genetic association estimates for the four morning cortisol instruments with G-CSF. SNP = Single Nucleotide Polymorphism.
SNP	Chromosome	Position	Effect Allele	Other Allele	Effect Allele Frequency	Effect	StdErr	P-value
rs9989237	14	9989237	T	C	0.2127	0.0044	0.0194	0.8227
rs7146221	14	7146221	A	G	0.4254	0.0367	0.0167	0.02806
rs2736898	14	2736898	T	C	0.5048	-0.0057	0.016	0.7197
rs11620763	14	11620763	A	G	0.1878	0.029	0.0208	0.1643

## Sheet: IFN-G
Table S5. Genetic association estimates for the four morning cortisol instruments with IFN-G. SNP = Single Nucleotide Polymorphism.
SNP	Chromosome	Position	Effect Allele	Other Allele	Effect Allele Frequency	Effect	Standard Error	P-value
rs9989237	14	9989237	T	C	0.2123	0.018	0.0198	0.3631
rs7146221	14	7146221	A	G	0.4253	-0.003	0.0169	0.8613
rs2736898	14	2736898	T	C	0.504	-0.003	0.0163	0.8542
rs11620763	14	11620763	A	G	0.1877	-0.0234	0.0212	0.2695

## Sheet: IL-1RA
Table S6. Genetic association estimates for the four morning cortisol instruments with IL-1RA. SNP = Single Nucleotide Polymorphism.
SNP	Chromosome	Position	Effect Allele	Other Allele	Effect Allele Frequency	Effect	Standard Error	P-value
rs9989237	14	9989237	T	C	0.216	0.0061	0.0287	0.8311
rs7146221	14	7146221	A	G	0.4245	0.0246	0.0243	0.3108
rs2736898	14	2736898	T	C	0.5058	0.0121	0.0235	0.6051
rs11620763	14	11620763	A	G	0.187	-0.02	0.0303	0.5089

## Sheet: IL-2RA
Table S7. Genetic association estimates for the four morning cortisol instruments with IL-2RA. SNP = Single Nucleotide Polymorphism.
SNP	Chromosome	Position	Effect Allele	Other Allele	Effect Allele Frequency	Effect	Standard Error	P-value
rs9989237	14	9989237	T	C	0.2161	0.0126	0.0286	0.659
rs7146221	14	7146221	A	G	0.4252	0.0319	0.0242	0.1876
rs2736898	14	2736898	T	C	0.5048	-0.0229	0.0234	0.3277
rs11620763	14	11620763	A	G	0.1872	0.0247	0.0301	0.4117

## Sheet: M-CSF
Table S8. Genetic association estimates for the four morning cortisol instruments with M-CSF. SNP = Single Nucleotide Polymorphism.
SNP	Chromosome	Position	Effect Allele	Other Allele	Effect Allele Frequency	Effect	Standard Error	P-value
rs9989237	14	9989237	T	C	0.2193	-0.0096	0.0347	0.7821
rs7146221	14	7146221	A	G	0.4278	0.0212	0.0295	0.4713
rs2736898	14	2736898	T	C	0.5054	-0.0127	0.0287	0.658
rs11620763	14	11620763	A	G	0.1919	-0.0368	0.0362	0.3091

## Sheet: MCP-3
Table S9. Genetic association estimates for the four morning cortisol instruments with MCP-3. SNP = Single Nucleotide Polymorphism.
SNP	Chromosome	Position	Effect Allele	Other Allele	Effect Allele Frequency	Effect	Standard Error	P-value
rs9989237	14	9989237	T	C	0.2174	0.1339	0.0525	0.01069
rs7146221	14	7146221	A	G	0.4292	-0.0449	0.0438	0.3057
rs2736898	14	2736898	T	C	0.5029	0.0569	0.0429	0.1843
rs11620763	14	11620763	A	G	0.1762	-0.0641	0.0565	0.256

## Sheet: TNF-A
Table S10. Genetic association estimates for the four morning cortisol instruments with TNF-A. SNP = Single Nucleotide Polymorphism.
SNP	Chromosome	Position	Effect Allele	Other Allele	Effect Allele Frequency	Effect	Standard Error	P-value
rs9989237	14	9989237	T	C	0.2158	-0.0165	0.0294	0.5748
rs7146221	14	7146221	A	G	0.4261	0.0421	0.025	0.09192
rs2736898	14	2736898	T	C	0.5035	-0.0129	0.0241	0.5917
rs11620763	14	11620763	A	G	0.1862	0.0123	0.0311	0.6939

[truncated: 33 more sheets: TNF-B, TRAIL, MIP-1A, MIP-1B, RANTES, SCGF-B,  SDF-1A,  GROa, IL-1B, IL-10, IL-12, IL-13, IL-16, IL-17, IL-18, IP-10, VEGF, MCP-1 (MCAF), FGF-2, HGF …]
