# Supplementary material for: Morning Cortisol and Circulating Inflammatory Cytokine Levels: A Mendelian Randomisation Study
Source: Genes (Basel). 2022 Jan 8;13(1):116. doi: 10.3390/genes13010116 (PMC8774857; doi:10.3390/genes13010116)
Supplement: Supplementary file 1 [file genes-13-00116-s001.zip › Table S44.xlsx]

## Sheet: Table S44
Table S44: Mendelian randomisation estimates for the effect of a 1 Standard Deviation (SD) increase in genetically proxied increased morning cortisol on genetically proxied levels of 42 circulating cytokines. Table S44 shows Inverse Variance Weighted (IVW), Simple Median, Weighted Median, MR-Egger and MR-PRESSO estimates with corresponding P-values and Standard Errors for each of the 42 circulati…
Outcome	IVW			Heterogeneity	Simple median			Weighted median			MR-Egger			MR-PRESSO
	Estimate	Standard Error	P-value	Cochran's Q P-value	Estimate	Standard Error	P-value	Estimate	Standard Error	P-value	Estimate	Standard Error	P-value	Number of outliers at p<0.05	Estimate	Standard Error	P-value for Global Significance Test
B-NGF	0.138744	0.194181	0.474913	0.648418	0.216957	0.207947	0.296796	0.255264	0.217093	0.239664	0.818167	0.857344	0.33993	0	0.138744	0.143948	0.675
CTACK	-0.387104	0.190738	0.042407	0.588305	-0.406371	0.213761	0.0572953	-0.35924	0.218716	0.100488	0.326608	0.842723	0.69834	0	-0.387104	0.152754	0.633
EOTAXIN	0.13801	0.128767	0.28382	0.642559	0.189943	0.128115	0.138182	0.176616	0.13402	0.187559	0.246817	0.569521	0.664741	0	0.13801	0.0962104	0.698
FGF2	-0.417264	0.132885	0.00168923	0.751521	-0.451052	0.151241	0.0028605	-0.411873	0.157175	0.00878092	0.0841832	0.587582	0.886077	0	-0.417264	0.0842601	0.782
G-CSF	-0.214962	0.154493	0.164103	0.238161	-0.217716	0.149597	0.145574	-0.149763	0.155696	0.336102	0.443959	0.686719	0.51796	0	-0.214962	0.154493	0.328
GROa	-0.032014	0.193597	0.868657	0.436365	-0.0472718	0.219767	0.82969	-0.0018223	0.225656	0.993557	0.931101	0.855356	0.276351	0	-0.032014	0.184436	0.508
HGF	-0.192518	0.127352	0.130611	0.939347	-0.16488	0.133957	0.218382	-0.189554	0.138276	0.170426	-0.340838	0.563259	0.545101	0	-0.192518	0.0467535	0.929
IFN-G	0.145388	0.132584	0.272828	0.823575	0.134779	0.141081	0.33941	0.180645	0.149072	0.225589	0.605035	0.585698	0.301597	0	0.145388	0.072928	0.851
IL-1B	-0.08654	0.132355	0.51321	0.754987	-0.109363	0.147916	0.459688	-0.0197124	0.151234	0.896295	0.53183	0.585192	0.363449	0	-0.08654	0.0834198	0.775
IL-1RA	0.0145424	0.127716	0.909345	0.896854	-0.0375827	0.136473	0.783021	-0.00996753	0.141837	0.943975	0.344535	0.564338	0.541522	0	0.0145424	0.0570286	0.906
IL-2	-0.16569	0.193044	0.390726	0.569527	-0.179992	0.213547	0.399302	-0.0357968	0.217811	0.869457	1.00394	0.852876	0.239147	0	-0.16569	0.158166	0.622
IL-2RA	0.04883	0.200678	0.807753	0.362374	0.00943213	0.207835	0.963802	0.0556576	0.213834	0.794644	0.230377	1.07569	0.830416	0	0.04883	0.200678	0.431
IL-4	-0.174603	0.131655	0.184768	0.808202	-0.204445	0.145733	0.160656	-0.175892	0.148248	0.235438	0.317358	0.581654	0.585332	0	-0.174603	0.0749111	0.823
IL-5	0.0414964	0.190953	0.827965	0.834893	0.00832501	0.205219	0.967642	-0.0380105	0.201465	0.850351	-0.506121	0.84317	0.548333	0	0.0414964	0.102282	0.855
IL-6	-0.122533	0.255338	0.631308	0.181515	-0.122028	0.231947	0.598816	-0.113275	0.23867	0.635065	1.43319	0.885124	0.105404	0	-0.122533	0.255338	0.291
IL-7	0.0614515	0.190923	0.747554	0.644245	0.139008	0.209388	0.506768	0.160163	0.222353	0.471334	0.749034	0.843053	0.374284	0	0.0614515	0.142329	0.747
IL-8	0.238701	0.194858	0.220575	0.600614	0.173776	0.221127	0.431947	0.25231	0.222217	0.256199	0.743427	0.860795	0.387779	0	0.238701	0.153691	0.595
IL-9	-0.224285	0.190031	0.237898	0.537923	-0.339666	0.221202	0.124649	-0.299467	0.223117	0.179531	0.725651	0.839156	0.387182	0	-0.224285	0.161612	0.567
IL-10	-0.164854	0.128946	0.201083	0.92898	-0.194689	0.139641	0.163253	-0.19989	0.144328	0.166061	-0.066805	0.570265	0.906743	0	-0.164854	0.0501349	0.937
IL-12	-0.318629	0.265332	0.229803	0.146252	-0.38648	0.228794	0.0911803	-0.237103	0.24235	0.327903	1.53649	0.87611	0.0794711	0	-0.318629	0.265332	0.205
IL-13	0.11107	0.128244	0.386444	0.990468	0.116348	0.136448	0.39383	0.117716	0.139569	0.39899	0.036246	0.566727	0.949005	0	0.11107	0.024684	0.992
IL-16	-0.189559	0.222754	0.394781	0.281601	-0.230342	0.2218	0.299032	-0.143011	0.230741	0.535395	1.31697	0.871964	0.130954	0	-0.189559	0.222754	0.368
IL-17	-0.767207	0.19879	1.14 x 10-4	0.367015	-0.83481	0.231616	3.13 x 10-4	-0.647585	0.235014	0.00585999	0.68834	0.855241	0.420906	0	-0.767207	0.19879	0.473
IL-18	0.123526	0.190923	0.517635	0.618592	0.155192	0.207932	0.455451	0.197834	0.219478	0.367384	0.571776	0.843053	0.497632	0	0.123526	0.147198	0.688
IP-10	0.131244	0.215171	0.541891	0.278551	0.117309	0.209794	0.576051	0.0990388	0.210754	0.638408	0.497326	1.13359	0.660865	0	0.131244	0.215171	0.32
M-CSF	-0.0214775	0.230688	0.925823	0.611989	-0.164556	0.268345	0.539726	-0.126938	0.270234	0.638545	0.950506	1.01827	0.350588	0	-0.0214775	0.179362	0.612
MCP-1/MCAF	0.308213	0.127537	0.0156639	0.477383	0.288786	0.142197	0.0422666	0.269245	0.146549	0.0661743	-0.227508	0.563595	0.686453	0	0.308213	0.116156	0.564
MCP-3	1.08831	0.350191	0.00188518	0.814804	0.931761	0.387176	0.0161037	0.947849	0.387811	0.0145215	1.61052	1.54252	0.296448	0	1.08831	0.196438	0.797
MIF	-0.806153	0.195349	3.68 x 10-5	0.44738	-0.891483	0.227258	8.75 x 10-5	-0.861054	0.233563	0.000227273	-0.907448	0.99223	0.360426	0	-0.806153	0.183883	0.534
MIG	-0.349972	0.248707	0.159379	0.159968	-0.323784	0.233924	0.166315	-0.319097	0.233038	0.170908	0.750841	1.08184	0.487658	0	-0.349972	0.248707	0.23
MIP-1A	-0.656979	0.205473	0.00138674	0.338498	-0.773893	0.232875	0.000889878	-0.67884	0.237426	0.00424754	0.685358	0.856899	0.42382	0	-0.656979	0.205473	0.402
MIP-1B	0.204323	0.127537	0.109142	0.996948	0.209324	0.132428	0.113954	0.215619	0.139941	0.123369	0.280547	0.563595	0.618639	0	0.204323	0.0166941	0.997
PDGF	-0.411502	0.127716	0.00127298	0.507441	-0.48329	0.147953	0.00108884	-0.380183	0.15277	0.0128246	0.376947	0.564338	0.504168	0	-0.411502	0.112473	0.586
RANTES	-0.430088	0.197379	0.0293325	0.438421	-0.35601	0.221591	0.10814	-0.348461	0.232142	0.133337	0.629977	0.871842	0.469937	0	-0.430088	0.187619	0.546
SCF	-0.0229875	0.127537	0.856963	0.911843	0.014595	0.139265	0.916534	-0.0252459	0.13882	0.855692	-0.378605	0.563595	0.501732	0	-0.0229875	0.0536989	0.919
SCGF-B	0.20677	0.189847	0.276093	0.406366	0.213015	0.202741	0.293408	0.0754559	0.208571	0.71752	-0.197512	0.96757	0.83825	0	0.20677	0.186845	0.48
SDF-1A	-0.114223	0.131655	0.385617	0.937427	-0.128083	0.143724	0.372838	-0.129649	0.149765	0.386666	-0.066354	0.581654	0.909176	0	-0.114223	0.0488815	0.936
TNF-A	-0.284727	0.195873	0.146048	0.686729	-0.206522	0.210335	0.326162	-0.197093	0.22248	0.375677	0.530385	0.865395	0.539955	0	-0.284727	0.13761	0.75
TNF-B	-0.300751	0.294027	0.30637	0.826011	-0.252473	0.31492	0.422725	-0.316898	0.322664	0.326036	-0.469164	1.2981	0.717783	0	-0.300751	0.160829	0.818
TRAIL	0.325394	0.164284	0.0476276	0.175161	0.299585	0.145859	0.0399823	0.282398	0.144178	0.0501506	0.673391	0.853412	0.430078	0	0.325394	0.164284	0.235
VEGF	-0.204694	0.138472	0.139345	0.883376	-0.245765	0.154622	0.111956	-0.185683	0.156559	0.235613	0.248556	0.611504	0.684399	0	-0.204694	0.0647783	0.888
CRP	0.024	-0.025	0.072	0.1719	0.044	0.023	0.058	0.039	0.024	0.101	-0.098	0.1	0.326	0	0.024	0.0248	0.223
